# Supplementary material for: Gene-Specific Signatures of Elevated Non-Synonymous Substitution Rates Correlate Poorly across the Plasmodium Genus
Source: PLoS One. 2008 May 28;3(5):e2281. doi: 10.1371/journal.pone.0002281 (PMC2384006; doi:10.1371/journal.pone.0002281)
Supplement: Table S1 — Results of BLAST sequence similarity searches to determine orthologuous pairs of loci in six Plasmodium genomes for 43 candidate ligand genes (0.08 MB XLS) [file pone.0002281.s001.xls]

## Sheet: Table S1
Table S1. Results of BLAST sequence similarity searches to determine orthologuous pairs of loci in six Plasmodium genomes for 43 candidate ligand genes
reciprocal best hit to Pf predicted protein database
not reciprocal best hit to Pf predicted protein database
ambiguous (E value < 1 order of magnitude better than the next best hit)
no hits with E value < 0.001
published or manually constructed sequence used
P. falciparum query sequence (locus)	Pf vs P. reichenowi	analyse pair?	dN/dS	dN	dS	Pf vs P. vivax	Pf vs. P. knowlesi	analyse pair?	dN/dS	dN	dS	Pf vs P. yoelii	Pf vs P. berghei	analyse pair?	dN/dS	dN	dS
PFC0210c (CSP)	3502696.c000024262.Contig1	YES	0.2033	0.1081	0.5318	Pv119355	PK3_0240c	YES	0.5577	0.3662	0.6566	PY03168	PB001026.00.0	YES	0.4142	0.1716	0.4141
PF13_0201 (TRAP)	3502696.c000125412.Contig1	YES	0.7012	0.0499	0.0712	Pv082735	PK13_3580c	YES	0.3538	0.1825	0.5158	PY03052	PB000374.03.0	YES	0.718	0.2002	0.2788
PF11_0486 (MAEBL)	DQ218445	YES	0.4767	0.0256	0.0536	Pv092975	AY042082	YES	0.3653	0.1812	0.496	PY05977	PB000798.02.0	YES	0.3001	0.091	0.3031
	3502696.c000126324.Contig1						PK4_1990w
PF11_0344 (AMA1)	3502696.c000126129.Contig1	YES	0.2976	0.0388	0.1305	Pv092275	PK11_3160w	YES	0.1447	0.0772	0.5337	PY01581	PB000821.01.0	YES	0.3029	0.0648	0.214
PFB0570w (SPATR)	3502696.c000127636.Contig1	YES	0.001	0.0001	0.0663	Pv002900	PK2_1140w	YES	0.1235	0.1009	0.8175	PY02991	PB001140.00.0	YES	0.092	0.0382	0.4151
PFL0800c (celTOS)	3502696.c000126349.Contig1	YES	0.2597	0.0257	0.099	Pv123510	PK12_1480c	YES	0.6287	0.1022	0.1626		PB000247.02.0	NO
													PB301106.00.0
PFD0210c (P36)	3502696.c000125245.Contig1 and	YES	0.4156	0.0445	0.107	Pv001025	PK4_0260c	YES	0.1751	0.1022	0.5838	PY01341	PB000892.00.0	YES	0.3214	0.0636	0.1979
PFD0215c (P36p)	3502696.c000024329.Contig1	NO				Pv001020	PK4_0270c	YES	0.2482	0.1331	0.536	PY01340	PB000891.00.0	YES	0.2964	0.0477	0.1611
PFB0310c (MSP4)	Supplementary Table S3	YES	0.8429	0.0664	0.0787	Pv003775	PK2_0560c	YES	0.4814	0.2995	0.6222	PY05967		NO
												PY07543
PFB0305c (MSP5)	Supplementary Table S3	YES	0.7978	0.0235	0.0294	Pv003770	PK2_0540c	YES	0.5893	0.4028	0.6836	PY05967		NO
												PY07543
PFE0120c (MSP8)	3502696.c000026330.Contig1	NO				Pv097625	PK5_0100c	YES	0.1781	0.0736	0.4131	PY06415	PB000173.03.0	YES	0.1152	0.0814	0.7067
PFL1385c (MSP9)	3502696.c000125989.Contig1	NO				Pv124060	PK12_2690c	YES	0.1675	0.2393	1.429	PY02883	PB000668.01.0	YES	0.0725	0.0506	0.6972
PFF0995c (MSP10)	3502696.c000026330.Contig1	YES	0.3	0.0416	0.1387	Pv114145	PK6_1830c	YES	0.3809	0.2335	0.613	PY04226	PB000914.02.0	NO
PF10_0352 (MSP11)	Supplementary Table S3	YES	0.4892	0.0557	0.1138			NO				PY02908	PB000462.02.0	NO
	3502696.c000127534.Contig1											PY06331	PB301106.00.0
												PY03226
MAL13P1.60 (EBA140)	AY572433	YES	0.5661	0.0516	0.0912	Pv110810	PK4_1990w	YES	0.4151	0.3931	0.947	PY04764	PB000282.01.0	NO
	3502696.c000127846.Contig1
PFA0125c (EBA181)	AY572435	YES	0.473	0.1393	0.2945	Pv110810	PK4_1990w	NO				PY05977	PB000798.02.0	NO
	3502696.c000023859.Contig1
PFD1150c (RH4)	AY160679	YES	0.4161	0.0473	0.1137	Pv098582	PK8_3040w	NO				PY00649	PB103906.00.0	NO
	3502696.c000127860.Contig1
PFC0120w (CLAG3.2)	3502696.c000024437.Contig1	YES	0.0666	0.0307	0.4613	Pv121885	PK9_3390c	NO				PY02932	PB000405.02.0	NO
						Pv094265						PY06117
						Pv086930
PFI1445w (RhopH2)	3502696.c000127853.Contig1	YES	0.1817	0.0188	0.1034	Pv099930	PK9_2800w	YES	0.0716	0.1135	1.5865	PY05295	PB001562.02.0	YES	0.1017	0.0343	0.3369
PFI0265c (RhopH3)	3502696.c000024384.Contig1	YES	0.1115	0.0062	0.0555		PK9_0260c	NO				PY06325	PB000377.03.0	YES	0.3166	0.1008	0.3183
PF14_0102 (RAP1)	3502696.c000130267.Contig1	YES	0.3716	0.0261	0.0702	Pv085930	PK14_0410w	YES	0.1881	0.1355	0.7206	PY00622	PB000779.00.0	YES	0.8501	0.1877	0.2208
PFE0080c (RAP2)	Supplementary Table S3	YES	0.4438	0.0269	0.0606	Pv097590	PK5_0020c	NO				PY03918	PB301475.00.0	NO
PFE0075c (RAP3)	Supplementary Table S3	YES	0.0913	0.0125	0.137	Pv097590	PK5_0020c	NO				PY03918	PB301475.00.0	YES	0.8882	0.1577	0.1775
MAL7P1.208 (RAMA)	3502696.c000218501.Contig1	YES	0.0812	0.0158	0.1951	Pv087885	PK7_0420w	YES	0.2272	0.2102	0.9249	PY00143	PB103628.00.0	YES	0.4656	0.0904	0.1941
													PB001622.02.0
PFF0615c (Pf12)	3502696.c000024362.Contig1	YES	0.3654	0.0287	0.0787	Pv113775	PK6_1100c	YES	0.1385	0.166	1.1985	PY03100	PB000528.00.0	YES	0.1209	0.0624	0.516
PFE0395c (Pf38)	3502696.c000124728.Contig1	YES	0.2445	0.0181	0.074	Pv097960	PK5_0730c	YES	0.1099	0.1283	1.168	PY02738	PB000400.01.0	YES	0.2543	0.1092	0.4295
PFD0240c (Pf41)	3502696.c000024362.Contig1	NO				Pv000995	PK4_0320c	YES	0.1586	0.0992	0.6255	PY01066	PB000963.01.0	YES	0.2953	0.0521	0.1764
	3502696.c000024329.Contig1
PF13_0338 (Pf92)		NO				Pv115165	PK13_6550w	YES	0.2674	0.1305	0.488	PY02959		NO
												PY01721
PFL0870w (PTRAMP)	Supplementary Table S3	YES	0.0821	0.0158	0.1928	Pv123575	PK12_1610w	YES	0.1768	0.0566	0.3203	PY04732	PB001080.02.0	YES	0.1049	0.0235	0.2245
	3502696.c000124405.Contig1
PF10_0344 (GLURP)	AF356828	YES	0.2502	0.056	0.2239	Pv089055	PK11_1770c	NO				PY04114	PB000579.01.0	NO
	3502696.c000124584.Contig1						PK4_0600w
PF08_0003 (TryThrA)	3502696.c000128097.Contig1	NO				Pv112655		NO				PY03625	PB001131.01.0	YES	0.1	0.0725	0.7253
						Pv090250	PK8_3160c
						Pv101510
PFI1730w (CLAG9)	3502696.c000126341.Contig1	YES	0.237	0.0222	0.0938	Pv086930	PK9_3390c	NO				PY06117	PB000405.02.0	NO
						Pv094265						PY02932
						Pv121885
PF13_0247 (P48/45)	L33882	YES	0.1438	0.0129	0.09	Pv083235	PK13_4650c	YES	0.1549	0.0921	0.5945	PY04207	PB001525.02.0	YES	0.2143	0.0267	0.1247
	3502696.c000024362.Contig1
PF13_0248 (P47)	EF123273	YES	0.4229	0.0172	0.0408	Pv083240	PK13_4690c	YES	0.1169	0.2219	1.8979	PY04205	PB001526.02.0	YES	0.5468	0.0756	0.1382
	3502696.c000024362.Contig1
PFB0405w (P230)	3502696.c000024329.Contig1	YES	0.0784	0.0335	0.4273	Pv003905	PK2_0770w	YES	0.1051	0.1813	1.7242	PY03856	PB000403.00.0	YES	0.2271	0.0433	0.1907
PFC0640w (CTRP)	Supplementary Table S3	YES	0.237	0.0056	0.0237	Pv095475	PK3_1270w	YES	0.2475	0.1004	0.4056	PY04858	PB000233.00.0	YES	0.3395	0.0531	0.1564
	3502696.c000125412.Contig1
PF14_0040 (SOAP)		NO				Pv086220	PK14_0110w	YES	0.5555	0.153	0.2754		PB001334.02.0	NO
PF08_0136b (WARP)	3502696.c000129491.Contig1	NO				Pv093675	PK8_0060c	YES	0.256	0.084	0.328	PY07681	PB000020.03.0	YES	0.4306	0.0845	0.1961
PFI1145w (PLP3/MAOP)	3502696.c000125172.Contig1	NO				Pv099575	PK9_2190w	YES	0.1711	0.0772	0.4514	PY05180	PB000936.01.0	YES	0.1295	0.0241	0.1859
PF10_0303 (P25)	3502696.c000126385.Contig1	YES	0.3776	0.0356	0.0942	Pv111175	PK10_3150c	YES	0.4513	0.1378	0.3054	PY00522	PB000266.01.0	YES	0.81	0.1069	0.132
PF10_0302 (P28)	3502696.c000024520.Contig1	YES	0.4262	0.0184	0.0432	Pv111180	PK10_3140c	NO				PY00523	PB000865.00.0	YES	0.5748	0.1434	0.2494
PFC0420w (CDPK3)	3502696.c000024020.Contig1	NO				Pv119610	PK3_0760w	YES	0.0784	0.0635	0.8103	PY06394	PB000947.00.0	YES	0.1847	0.0469	0.2539
PFL2510w (CHT1)	3502696.c000125049.Contig1	YES	0.0989	0.0064	0.0647	Pv087680	PK7_0010w	YES	0.1409	0.0611	0.4338	PY00008	PB001032.02.0	YES	0.1295	0.0247	0.1908
