# Supplementary material for: Gene-Specific Signatures of Elevated Non-Synonymous Substitution Rates Correlate Poorly across the Plasmodium Genus
Source: PLoS One. 2008 May 28;3(5):e2281. doi: 10.1371/journal.pone.0002281 (PMC2384006; doi:10.1371/journal.pone.0002281)
Supplement: Table S2 — Results of BLAST sequence similarity searches to determine orthologuous pairs of loci in six Plasmodium genomes for 102 genes on P. falciparum chromosome 3. (0.12 MB XLS) [file pone.0002281.s002.xls]

## Sheet: Table S2
Table S2. Results of BLAST sequence similarity searches to determine orthologuous pairs of loci in six Plasmodium genomes for 102 genes on P. falciparum chromosome 3.
reciprocal best hit to Pf predicted protein database
not reciprocal best hit to Pf predicted protein database
ambiguous (E value < 1 log better than the next best hit)
no hits with E value < 0.001
P. falciparum query sequence (locus)	Pf vs. P. reichenowi	analyse pair?	dN/dS	dN	dS	Pf vs P. vivax	Pf vs P. knowlesi	analyse pair?	dN/dS	dN	dS	Pf vs P. yoelii	Pf vs P. berghei	analyse pair?	dN/dS	dN	dS
PFC0050c	3502696.c000125153.Contig1	NO				Pv002785	PK2_1380c	NO				PY05999	PB000470.03.0	NO
	3502696.c000125154.Contig1
PFC0070c	3502696.c000217961.Contig1	NO				Pv084755	PK13_3950c	NO				PY00415	PB001611.02.0	NO
PFC0075c	3502696.c000024584.Contig1	NO				Pv088835	PK6_2700c	YES	0.4168	0.1332	0.3195	PY01937	PB300868.00.0	NO
PFC0080c	3502696.c000131183.Contig1	YES	0.2821	0.0309	0.1095	Pv112695	PK2_0020w	NO				PY01794	PB000596.00.0	NO
PFC0090w		NO				Pv110805	PK3_0005c	NO				PY06010	PB106994.00.0	YES	0.7113	0.1237	0.1739
PFC0095c	3502696.c000127144.Contig1	YES	0	0	0	Pv119240	PK3_0010c	YES	0.1014	0.0271	0.2668	PY06890	PB000276.02.0	NO
PFC0100c	3502696.c000127144.Contig1	YES	0.0401	0.0061	0.151	Pv119245	PK3_0020c	YES	0.0754	0.032	0.4247	PY07385	PB001637.02.0	YES	0.0544	0.0084	0.1546
PFC0125w	3502696.c000218596.Contig1	YES	0.3782	0.0181	0.0478	Pv119255	PK3_0040w	YES	0.237	0.1154	0.4867	PY03961	PB300885.00.0	NO
PFC0135c	3502696.c000126133.Contig1	YES	0.0086	0.0009	0.1094	Pv119270	PK3_0070c	YES	0.013	0.0114	0.8788	PY01601	PB000609.01.0	YES	0.0252	0.0078	0.3086
PFC0140c	3502696.c000024887.Contig1	NO				Pv119275	PK3_0080c	YES	0.0705	0.0433	0.6144	PY05628	PB000507.01.0	YES	0.0245	0.0155	0.6317
PFC0160w	3502696.c000125897.Contig1	YES	0.0963	0.0041	0.0428	Pv119295	PK3_0120w	YES	0.1397	0.0868	0.6214	PY07037	PB000869.01.0	YES	0.1404	0.0421	0.2996
PFC0165w	3502696.c000124441.Contig1	NO				Pv119300	PK3_0130w	YES	0.1266	0.1196	0.9452	PY00501	PB001240.02.0	YES	0.1841	0.0531	0.2886
PFC0170c	3502696.c000024790.Contig1	YES	0.2911	0.0171	0.0588	Pv119310	PK3_0150c	YES	0.1022	0.1138	1.1136	PY00503	PB001239.02.0	YES	0.0397	0.0453	1.1409
PFC0175w	3502696.c000024789.Contig1	YES	0.3463	0.0137	0.0394	Pv119315	PK3_0160w	YES	0.1994	0.1736	0.8703	PY00504	PB000345.00.0	YES	0.1625	0.0718	0.4421
	3502696.c000128204.Contig1
PFC0180c	3502696.c000127526.Contig1	YES	0.2683	0.036	0.1343	Pv119325	PK3_0180c	YES	0.1424	0.1052	0.7386	PY00506	PB000344.00.0	YES	0.1709	0.0864	0.5054
PFC0185w	3502696.c000126746.Contig1	YES	0.1244	0.0128	0.1027	Pv119330	PK3_0190w	YES	0.1022	0.0622	0.6085	PY03527	PB001186.00.0	YES	0.1173	0.02	0.1705
PFC0195w	3502696.c000124551.Contig1	NO				Pv119340	PK3_0210w	YES	0.4324	0.169	0.3909	PY03529	PB001022.00.0	YES	0.5384	0.078	0.145
PFC0215c		NO						NO						NO
PFC0220w	3502696.c000024584.Contig1	NO				Pv119365	PK3_0260w	YES	0.4641	0.2183	0.4703	PY03898	PB000855.02.0	NO
PFC0230c	3502696.c000124925.Contig1	YES	0.2886	0.0507	0.1755	Pv119380	PK3_0290c	YES	0.3082	0.2504	0.8125	PY07381	PB000169.01.0	YES	0.1299	0.0693	0.5331
PFC0235w	3502696.c000127294.Contig1	NO				Pv119385	PK3_0300w	YES	0.2982	0.2131	0.7145	PY05029	PB000227.02.0	YES	0.3075	0.0608	0.1978
PFC0245c	3502696.c000024145.Contig1	YES	0.0918	0.0182	0.1986	Pv119400	PK3_0330c	YES	0.1045	0.1618	1.5493	PY02647	PB000570.01.0	NO
PFC0250c	3502696.c000024411.Contig1	NO				Pv119405	PK3_0340c	YES	0.1281	0.1571	1.227	PY02645	PB000718.02.0	YES	0.0426	0.0548	1.287
PFC0255c		NO				Pv119410	PK3_0350c	YES	0.0166	0.0128	0.7708	PY05886	PB000719.02.0	YES	0.0264	0.0281	1.0649
PFC0260w	3502696.c000125238.Contig1	YES	0.1343	0.0133	0.0993	Pv119415	PK3_0360w	YES	0.1248	0.1834	1.4694	PY05887	PB000747.02.0	YES	0.1571	0.0813	0.5173
PFC0265c		NO				Pv119430	PK7_2380c	NO				PY07420	PB000750.02.0	YES	0.1551	0.1269	0.8184
PFC0270w	3502696.c000027508.Contig1	NO				Pv119435	PK3_0390w	YES	0.2191	0.0805	0.3675	PY05306	PB000749.02.0	YES	0.1969	0.0204	0.1034
PFC0285c	3502696.c000126444.Contig1	NO				Pv119465	PK3_0450c	YES	0.0102	0.0156	1.5266	PY06837	PB000354.02.0	YES	0.0129	0.0101	0.7809
PFC0295c	3502696.c000124971.Contig1	YES	0.001	0	0.0165	Pv119475	PK3_0470c	YES	0.034	0.0128	0.3752	PY05755	PB001183.00.0	YES	0.021	0.0113	0.5395
PFC0310c	3502696.c000126163.Contig1	YES	0.1574	0.0104	0.0663	Pv119490	PK3_0500c	YES	0.0997	0.0638	0.6396	PY06630	PB001115.03.0	YES	0.1417	0.0673	0.4748
PFC0325c	3502696.c000024958.Contig1	NO				Pv119505	PK3_0530c	YES	0.2779	0.2029	0.7303	PY05495	PB001090.03.0	YES	0.103	0.0524	0.5084
PFC0330w	3502696.c000024461.Contig1	YES	0.112	0.0095	0.0849	Pv119510	PK3_0540w	YES	0.1481	0.0933	0.6297	PY01938	PB000396.01.0	YES	0.1563	0.0436	0.2791
PFC0335c	3502696.c000126440.Contig1	NO	putative pseudogene P. r.			Pv119515	PK3_0550c	YES	0.2491	0.245	0.9834	PY01937	PB000397.01.0	NO
	3502696.c000126442.Contig1
PFC0340w		NO				Pv119520	PK3_0560w	YES	0.1074	0.0898	0.8357	PY01936	PB000615.00.0	YES	0.1202	0.0295	0.2451
PFC0345w	3502696.c000023118.Contig1	YES	0.3255	0.0333	0.1024	Pv119525	PK3_0570w	YES	0.1999	0.1991	0.9957	PY01935	PB000832.01.0	YES	0.2216	0.0516	0.2329
PFC0350c	3502696.c000125042.Contig1	YES	0.0176	0.0037	0.2106	Pv119530	PK3_0580c	YES	0.0134	0.0169	1.2554	PY01933	PB000831.01.0	YES	0.0107	0.0072	0.6716
PFC0355c	3502696.c000125042.Contig1	YES	0.1628	0.016	0.098	Pv119535	PK3_0600c	YES	0.3343	0.1783	0.5334	PY00071	PB000406.02.0	NO
PFC0370w	3502696.c000124776.Contig1	YES	0.244	0.0108	0.0444	Pv119550	PK3_0630w	YES	0.1605	0.1345	0.8379	PY02343	PB000908.01.0	YES
PFC0380w	3502696.c000024137.Contig1	YES	0.0662	0.0108	0.1636	Pv119565	PK3_0660w	YES	0.157	0.1411	0.8982	PY03455	PB000827.00.0	YES	0.2357	0.0938	0.398
PFC0416w		NO				Pv119605	PK3_0750w	YES	0.1198	0.0654	0.5461	PY06453	PB000491.03.0	NO
PFC0425w	3502696.c000125229.Contig1	NO	putative pseudogene P. r.			Pv119615	PK3_0770w	YES	0.2703	0.2864	1.0594	PY06128	PB300595.00.0	NO
PFC0435w	3502696.c000128589.Contig1	NO				Pv119625	PK3_0790w	YES	0.1703	0.1954	1.1473	PY07388	PB001106.03.0	YES	0.2743	0.0655	0.2386
PFC0440c	3502696.c000127077.Contig1	YES	0.1357	0.0196	0.1447	Pv119630	PK3_0800c	YES	0.1484	0.186	1.2533	PY04108	PB001029.02.0	NO
PFC0441c	3502696.c000024696.Contig1	NO				Pv119635	PK3_0810c	YES	0.0731	0.0764	1.0446	PY04581	PB000951.00.0	NO
PFC0460w	3502696.c000023763.Contig1	NO				Pv119655	PK3_0850w	YES	0.1601	0.0784	0.4894	PY01222	PB001197.00.0	NO
PFC0465c	3502696.c000124412.Contig1	YES	0.1679	0.0166	0.0987	Pv119660	PK3_0860c	YES	0.2839	0.2055	0.7238	PY05315	PB001198.00.0	YES	0.0596	0.0196	0.3288
PFC0485w	3502696.c000024263.Contig1		putative pseudogene in P. reichenowi			Pv119675	PK3_0890w	YES	0.426	0.286	0.6714	PY02490	PB001650.02.0	NO
PFC0505c	3502696.c000124843.Contig1.1	YES	0.2212	0.0283	0.1278	Pv119700	PK3_0930c	YES	0.2809	0.1206	0.4295	PY01711	PB001147.02.0	YES	0.1523	0.0183	0.1201
PFC0510w	3502696.c000024642.Contig1		putative pseudogene in P. reichenowi			Pv119710	PK3_0950w	YES	0.0847	0.1452	1.7142	PY01709	PB000247.01.0	YES	0.0868	0.1519	1.7512
PFC0515c	3502696.c000217866.Contig1	YES	0.3404	0.0281	0.0825	Pv119715	PK3_0960c	YES	0.2743	0.2508	0.9144	PY01708	PB000290.00.0	YES	0.0694	0.0513	0.74
PFC0530w	3502696.c000023477.Contig1	NO				Pv119735	PK3_0990w	YES	0.2453	0.1256	0.512	PY04506	PB000258.00.0	NO
	Contig7
PFC0545c	3502696.c000026330.Contig1	NO				Pv081810	PK10_3690c	NO				PY05457	PB000386.01.0	NO
PFC0550w	3502696.c000126617.Contig1	NO	putative pseudogene P. r.			Pv119750	PK3_1050w	YES	0.1167	0.1316	1.1279	PY04510	PB000257.00.0	YES	0.0796	0.0356	0.4479
PFC0560c		NO				Pv119765	PK3_1090c	YES	0.338	0.205	0.6067	PY03662	PB001104.01.0	YES	0.3265	0.073	0.2234
PFC0570c	3502696.c000130970.Contig1	YES	0.3528	0.0495	0.1404	Pv119775	PK3_1110c	YES	0.1906	0.2721	1.4271	PY03664	PB300726.00.0	NO
PFC0580c	3502696.c000024652.Contig1	YES	0.2775	0.0301	0.1086	Pv119790	PK3_1140c	YES	0.2577	0.2656	1.0305	PY05686	PB000528.03.0	YES	0.1765	8.0633	45.6934
PFC0582c	3502696.c000024653.Contig1	YES	0.001	0	0.0238	Pv119800	PK3_1160c	YES	0.115	0.05	0.4348	PY02848	PB100183.00.0	YES	0.005	0.5421	108.787
PFC0600w		NO				Pv119820	PK3_1200w	YES	0.1449	0.0523	0.3611	PY02285		NO
PFC0615w	3502696.c000125874.Contig1	NO				Pv095495	PK3_1230w	YES	0.5634	0.1099	0.1951	PY07280	PB000077.03.0	YES	0.1884	0.0214	0.1135
PFC0625w		NO				Pv095490	PK3_1240w	YES	0.4929	0.1294	0.2625			NO
PFC0630w	3502696.c000024926.Contig1	YES	0.3745	0.0066	0.0177	Pv095485	PK3_1250w	YES	0.862	0.2628	0.3049	PY04860	PB000858.02.0	YES	0.1507	0.0241	0.1597
PFC0650w	3502696.c000125360.Contig1	NO				Pv095465	PK3_1300w	YES	0.4089	0.2247	0.5495	PY05835	PB001542.02.0	NO
PFC0680w	3502696.c000125837.Contig1	YES	1.186	0.0642	0.0541	Pv097795	PK3_1330w	NO				PY05941	PB000589.01.0	YES	0.2835	0.0658	0.2322
PFC0701w		NO				Pv095430	PK3_1380w	YES	0.0388	0.0475	1.2241	PY03458	PB000360.00.0	YES	0.0191	0.0092	0.4841
PFC0705c	3502696.c000125356.Contig1	YES	0.5293	0.0434	0.082	Pv095425	PK3_1390c	YES	0.2969	0.2489	0.8382	PY03457	PB000361.00.0	YES	0.2176	0.1753	0.8057
PFC0725c	3502696.c000024514.Contig1	YES	0.0635	0.0027	0.0418	Pv095405	PK3_1430c	YES	0.0617	0.0617	0.9998	PY06388	PB000183.01.0	YES	0.0428	0.0203	0.4743
PFC0730w	3502696.c000127166.Contig1	YES	0.001	0	0.0308	Pv095400	PK3_1440w	YES	0.0358	0.0535	1.4937		PB300744.00.0	NO
PFC0740c	3502696.c000024455.Contig1	NO				Pv095385	PK3_1460c	YES	0.0701	0.1031	1.4697	PY05143	PB000675.01.0	NO
PFC0745c	3502696.c000126678.Contig1	NO				Pv095380	PK3_1470c	YES	0.0419	0.0429	1.022	PY00152	PB000672.03.0	YES	0.0889	0.0133	0.1493
PFC0755c	3502696.c000124926.Contig1	YES	0.2609	0.0302	0.1155	Pv095370	PK3_1490c	YES	0.0765	0.1015	1.3267	PY00154	PB000459.01.0	YES	0.001	0.0002	0.2267
	3502696.c000124927.Contig1
PFC0760c	3502696.c000127860.Contig1	YES	0.2199	0.0662	0.301	Pv095365	PK3_1500c	YES	0.1282	0.2146	1.6737	PY05757	PB000771.02.0	NO
PFC0765c		NO				Pv095360	PK3_1510c	YES	0.0469	0.0833	1.7747	PY06505	PB000770.02.0	YES	0.0209	0.0058	0.2758
PFC0770c	3502696.c000024180.Contig1	YES	0.0489	0.017	0.347	Pv095355	PK3_1520c	YES	0.1219	0.179	1.4686	PY02733	PB001397.02.0	NO
PFC0790w	3502696.c000126464.Contig1	NO	putative pseudogene P. r.			Pv095335	PK3_1560w	YES	0.1639	0.1295	0.7899	PY02650	PB001063.01.0	YES	0.1377	0.0175	0.127
PFC0805w	3502696.c000024082.Contig1.1	YES	0.0692	0.0091	0.1312	Pv095320	PK3_1610w	YES	0.0532	0.0491	0.9238	PY03187	PB000038.00.0	YES	0.0383	0.0084	0.2193
	3502696.c000126252.Contig1
PFC0830w		NO						NO						NO
PFC0831w	3502696.c000130258.Contig1	NO				Pv095295	PK10_2250c	YES	0.3401	0.2267	0.6666	PY00756	PB000928.01.0	YES	0.2381	0.0427	0.1791
PFC0835c		NO				Pv095290	PK10_2240w	YES	0.0911	0.097	1.0644	PY00755	PB000925.01.0	YES	0.1732	0.0285	0.1646
PFC0840w	3502696.c000024631.Contig1	NO	putative pseudogene P. r.			Pv095285	PK10_2230c	YES	0.0832	0.0773	0.9298	PY00968	PB000922.01.0	YES	0.1594	0.0207	0.1301
PFC0850c	3502696.c000126429.Contig1	NO				Pv095275	PK3_1630c	YES	0.2286	0.0858	0.3754	PY00970	PB000924.01.0	YES	0.3859	0.0427	0.1107
PFC0870w		NO				Pv095255	PK3_1670w	YES	0.0638	0.0226	0.3542	PY06160	PB000958.03.0	NO
PFC0880c	3502696.c000130616.Contig1	NO				Pv095245	PK3_1690c	YES	0.3829	0.2165	0.5654	PY00981	PB001057.03.0	NO
PFC0900w	3502696.c000125042.Contig1	NO				Pv095220	PK3_1740w	YES	0.0103	0.0115	1.1236	PY00598	PB000069.00.0	YES	0.0458	0.0097	0.2118
PFC0905c	3502696.c000024584.Contig1	NO				Pv095215	PK3_1750c	YES	0.2314	0.2036	0.8798	PY00597	PB000071.00.0	YES	0.2697	0.038	0.1409
PFC0910w		NO				Pv095210	PK3_1790w	YES	0.228	0.2208	0.9685	PY05269	PB300241.00.0	YES	0.2858	0.0405	0.1416
PFC0915w	3502696.c000127802.Contig1	NO				Pv095195	PK3_1820w	YES	0.0149	0.0063	0.4202	PY01870	PB000603.01.0	YES	0.001	0.0001	0.1218
PFC0930c	3502696.c000027480.Contig1	NO				Pv095180	PK3_1850c	YES	0.3326	0.2563	0.7705	PY00433	PB001095.02.0	YES	0.3724	0.0459	0.1232
PFC0935c	3502696.c000023913.Contig1	NO				Pv095175	PK3_1860c	YES	0.1318	0.0297	0.2249	PY00432	PB000880.00.0	YES	0.3803	0.0874	0.2299
PFC0940c	3502696.c000024264.Contig1	NO				Pv095170	PK3_1870c	YES	0.3844	0.1814	0.4719	PY00431	PB000881.00.0	YES	0.4957	0.0728	0.1468
PFC0945w	3502696.c000024020.Contig1	NO				Pv095165	PK3_1880w	YES	0.1451	0.0868	0.5983	PY02676	PB000495.00.0	YES	0.165	0.0369	0.2234
PFC0955w	3502696.c000127602.Contig1	NO				Pv095155	PK3_1900w	YES	0.1395	0.0625	0.4477	PY03755	PB000831.02.0	YES	0.1316	0.0163	0.1237
PFC0970w	3502696.c000130335.Contig1	NO				Pv095140	PK3_1930w	YES	0.2319	0.2101	0.9061	PY03667	PB000238.02.0	YES	0.2983	0.0313	0.1048
PFC0990c	3502696.c000126952.Contig1	NO				Pv095125	PK3_1970c	YES	0.3306	0.2402	0.7266	PY03670	PB000996.01.0	YES	0.252	0.0408	0.1619
PFC0995c		NO				Pv095120	PK3_1980c	YES	0.0779	0.0845	1.0844	PY01256	PB001152.01.0	YES	0.1893	0.0307	0.1621
PFC1000w	3502696.c000024244.Contig1	NO				Pv095115	PK3_1990w	YES	0.2886	0.2162	0.7489	PY01257	PB001153.01.0	YES	0.1334	0.0402	0.301
PFC1030w	3502696.c000023907.Contig1	NO				Pv095070	PK3_2060w	YES	0.1851	0.0966	0.522	PY00354	PB000104.01.0	YES	0.2255	0.0409	0.1813
PFC1035w	3502696.c000024932.Contig1	NO				Pv095065	PK3_2070w	YES	0.179	0.0783	0.4375	PY00355	PB000696.00.0	YES	0.2313	0.085	0.3674
PFC1045c	3502696.c000128097.Contig1	NO				Pv095055	PK3_2090c	YES	0.1798	0.1565	0.8705	PY00357	PB000237.02.0	YES	0.0823	0.0778	0.9461
PFC1055w	3502696.c000024506.Contig1	NO				Pv095045	PK3_2110w	YES	0.1064	0.0753	0.7081	PY00359	PB000867.00.0	YES	0.2421	0.0484	0.1999
PFC1060c	3502696.c000024166.Contig1	NO				Pv095040	PK3_2120c	YES	0.2061	0.0816	0.3957	PY00360	PB000868.00.0	YES	0.0083	0.0039	0.4683
PFC1065w		NO				Pv095035	PK10_1530c	YES	0.1493	0.1415	0.9479	PY01537	PB000120.01.0	YES	0.132	0.0893	0.6764
PFC1090w	3502696.c000026321.Contig1	NO					PK7_1580w	NO				PY03752	PB001065.03.0	NO
